# Supplementary material for: Bioinformatic Analysis of Secondary Metabolite Biosynthetic Potential in Pathogenic Fusarium
Source: J Fungi (Basel). 2023 Aug 15;9(8):850. doi: 10.3390/jof9080850 (PMC10455296; doi:10.3390/jof9080850)
Supplement: Supplementary file 1 [file jof-09-00850-s001.zip]

Archive with 1 entries (1 files):
- jof-2530492-supplementary.pdf
